# Supplementary material for: Structures of ZYG11B-EloB-EloC-substrate complex reveal mechanisms of CRL2ZYG11B assembly and function
Source: Nat Commun. 2026 Mar 31;17:4648. doi: 10.1038/s41467-026-71318-x (PMC13201589; doi:10.1038/s41467-026-71318-x)
Supplement: Supplementary file 4 — Source Data [file 41467_2026_71318_MOESM4_ESM.xlsx]

## Sheet: Fig.3
		Fig. 3l
					Flag
					β-actin

## Sheet: Fig.4
				Flag
				GAPDH

## Sheet: Supplementary Fig.1
	Supplementary Fig. 1a					Supplementary Fig. 1b						Supplementary Fig. 1d
																IP:Flag
																IB:HA
																IP:Flag
																IB:Flag
																Lysate
																IB:HA
																Lysate
																IB:Flag

## Sheet: Supplementary Fig.7
					Supplementary Fig. 7a
					Supplementary Fig. 7b
												GFP
		Supplementary Fig. 7c						Supplementary Fig. 7d
												GFP

## Sheet: Supplementary Fig.8
			Supplementary Fig.8
							Flag
							GAPDH
